# Supplementary material for: Upper Rim-Bridged Calix[4]arenes via Cyclization of meta Alkynyl Intermediates with Diphenyl Diselenide
Source: Molecules. 2024 Mar 11;29(6):1237. doi: 10.3390/molecules29061237 (PMC10975271; doi:10.3390/molecules29061237)
Supplement: Supplementary file 1 [file molecules-29-01237-s001.zip]

Archive with 1 entries (1 files):
- molecules-2901732-supplementary.pdf
